# Supplementary material for: Influence of submacular fluid on recovery of retinal function and structure after successful rhegmatogenous retinal reattachment
Source: PLoS One. 2019 Jul 3;14(7):e0218216. doi: 10.1371/journal.pone.0218216 (PMC6608944; doi:10.1371/journal.pone.0218216)
Supplement: S1 Dataset — (XLSX) [file pone.0218216.s001.xlsx]

## Sheet: Sheet1
Vitrectomy (SMF-)	Age (year)	Gender	R/L	Axial length (mm)	Duration of macula off (day)	BCVA initial (Log MAR)	BCVA at Month12 (Log MAR)	ELM-EZ (µm)	EZ-RPE (µm)	Appearance of foveal bulge(M)
1	55	M	L	25.22	3	0.09691	0.09691	31	41	4
2	63	F	R	25.54	2	0.39794	0.39794	36	35	-
3	73	M	R	24.43	1	0.69897	0.0457575	35	43	9
4	40	M	R	24.52	3	0.69897	0.09691	34	40	-
5	51	F	L	25.44	1	1.30103	0.221849	34	40	-
6	66	M	R	25.51	15	1	0.30103	34	41	-
7	51	F	L	26.32	1	1.52288	0.09691	36	43	6
8	74	F	L	23.25	2	1.52288	0.09691	35	37	2
9	62	M	R	25.11	1	0.522879	0	28	33	3
10	40	M	R	26.87	3	1	0.30103	26	37	-
11	49	M	R	26.58	14	2	0.221849	34	46	12
12	58	M	R	26.32	4	1.52288	0	34	50	2
13	54	M	R	28.64	1	0.522879	0.09691	29	42	6
14	76	M	L	23.73	1	0.522879	0	31	50	6
15	56	F	L	26.52	3	1.69897	0.522879	30	41	12
16	55	F	R	23.88	3	1.39794	0	33	39	9
17	54	M	R	27.21	1	0.69897	0.30103	33	52	3
18	71	M	L	23.92	3	0.522879	0.221849	28	47	3
19	74	M	L	24.47	4	0.69897	0.221849	30	48	-
20	45	F	R	27.79	1	1.30103	0	36	51	3
21	48	M	L	27.56	2	1	0.886057	35	47	-
22	77	M	R	23.91	2	2	0.60206	28	50	-
23	50	F	R	27.02	2	0.39794	0	29	38	4
24	67	M	L	23.4	14	3	0.09691	32	44	6
25	61	M	R	25.83	1	1.69897	0.522879	33	42	6
26	88	M	R	23.16	15	3	0.79588	32	33	-
27	51	M	R	28.98	3	0.522879	0.39794	24	35	-
Average	59.5926			25.5974	3.92593	1.15813	0.242346	31.8519	42.4074	5.64706
SD	12.2168			1.65373	4.59871	0.746864	0.246976	3.24279	5.62453	3.20041
Vitrectomy (SMF+)
1	51	M	L	24.53	2	0.522879	0	33	42	6
2	67	F	R	25.72	3	0.886057	0.39794	30	37	-
Average	59			25.125	2.5	0.704468	0.19897	31.5	39.5
SD	11.3137			0.841457	0.707107	0.256806	0.281386	2.12132	3.53553
Scleral Buckling
Macula-on	Age (year)	Gender	R/L	Axial length (mm)	BCVA initial (Log MAR)	BCVA at Month12 (Log MAR)	ELM-EZ (µm)	EZ-RPE (µm)
1	71	M	R	24.77	0	0	29	44
2	60	M	R	25.71	0	-0.113943	33	53
3	58	F	L	24.92	0	0	30	45
4	51	F	R	26.45	0	0	31	53
5	53	M	L	27.7	0	0	37	51
6	31	M	L	26.65	0	0	36	50
7	51	F	R	26.19	0	0	31	49
8	37	M	L	25.95	-0.113943	0	32	43
9	44	M	R	26.53	-0.113943	0	35	46
10	24	M	R	27.53	-0.113943	0	38	51
11	26	M	R	26.63	0	0	42	46
12	27	F	L	25.1	-0.0791812	0	34	47
13	61	M	R	28.54	0	-0.0791812	31	41
Average	45.6923			26.3592	-0.0323855	-0.0148557	33.7692	47.6154
SD	15.3915			1.11504	0.0513032	0.0369501	3.72276	3.86304
Scleral Buckling
Macula-off
Rapid resolution	Age (year)	Gender	R/L	Axial length (mm)	Duration of macula off (day)	BCVA initial (Log MAR)	BCVA at Month12 (Log MAR)	ELM-EZ (µm)	EZ-RPE (µm)	Appearance of foveal bulge(M)
1	19	M	L	25.77	30	1	0.60206	31	23	-
2	46	M	R	27.32	2	3	0	32	47	12
3	50	M	R	26.89	2	1.30103	0	29	44	-
4	10	F	L	23.51	30	0.79588	0.823909	33	38	-
5	36	M	R	25.44	4	0.30103	0	31	41	1
6	51	M	R	26.32	2	1.52288	0	31	43	9
7	37	M	L	26.67	2	0.39794	0	32	44	9
8	39	M	R	25.13	3	0.69897	0	30	53	12
9	27	M	L	30.5	2	2	0.221849	29	46	9
10	59	F	R	23.89	1	0.09691	0	31	44	2
11	56	M	R	22.35	14	0.69897	0.221849	34	42	-
12	52	M	L	26.16	2	0.886057	0.221849	27	43	12
Average	40.1667			25.8292	7.83333	1.05831	0.174293	30.8333	42.3333	8.25
SD	15.2365			2.09131	10.9115	0.810484	0.273764	1.89896	7.08819	4.39968
Scleral Buckling
Macula-off
Persistent SMF	Age (year)	Gender	R/L	Axial length (mm)	Duration of macula off (day)	BCVA initial (Log MAR)	BCVA at Month12 (Log MAR)	ELM-EZ (µm)	EZ-RPE (µm)	Appearance of foveal bulge(M)
1	26	M	R	27.69	10	0.69897	0	36	50	3
2	61	M	R	25.16	10	0.79588	0.221849	20	31	6
3	29	M	L	23.92	7	0.69897	0	34	47	12
4	23	F	R	25.54	50	1.1549	0.79588	32	46	-
5	18	F	L	26.21	7	0.522879	0	38	45	6
6	33	F	L	24.77	3	0.09691	0	33	52	6
7	37	M	L	25.98	10	1.1549	0.0457575	34	50	9
8	26	M	L	26.84	30	0.221849	0.09691	33	54	-
9	66	M	L	26.25	10	0.30103	0.09691	31	36	12
10	59	F	L	24.76	15	0	0	32	35	12
11	41	F	L	26.35	30	0	0	36	44	12
12	52	M	L	25.59	7	0.30103	0.39794	33	36	-
13	59	M	R	25.17	7	0.60206	0.221849	31	42	-
Average	40.7692			25.71	15.0769	0.503799	0.144392	32.5385	43.6923	8.66667
SD	16.6341			0.993688	13.4627	0.393096	0.23095	4.2937	7.25011	3.5
